# Supplementary material for: Assessing unmet needs in advanced cancer patients: a systematic review of the development, content, and quality of available instruments
Source: J Cancer Surviv. 2021 Aug 6;16(5):960–75. doi: 10.1007/s11764-021-01088-6 (PMC9489568; doi:10.1007/s11764-021-01088-6)
Supplement: Supplementary file 2 — (XLSX 44 kb) [file 11764_2021_1088_MOESM2_ESM.xlsx]

## Sheet: Online Resource 11
Online Resource 11 - Methodological quality appraisal (see COSMIN risk of bias checklist)
Box 1: PROM development	Instruments
	PNAP	SPARC	NA-ACP	NA-ALCP	PNPC	PNPC-sv	SPEED	3LNQ	Ndiok	PCNA-EAV	CaNDI	CNAT	PNI	eHNA	SCNS-SF34	SCNAT-IP	SCNS-ST9	SCNS-LF59	NEQ	CNQ-sf	CSS-25	BCNAS-32	PCNQ V2	YYFcore03
1	Very good	Very good	Very good	Very good	Very good	Very good	Very good	Very good	Very good	Very good	Very good	Very good	Very good	Very good	Very good	Very good	Very good	Very good	Very good	Very good	Very good	Very good	Very good	Very good
2	Very good	Very good	Very good	Very good	Very good	Very good	Very good	Very good	Very good	Very good	Very good	Very good	Very good	Very good	Very good	Very good	Very good	Very good	Very good	Very good	Very good	Very good	Very good	Very good
3	Very good	Very good	Very good	Very good	Very good	Very good	Very good	Very good	Very good	Very good	Very good	Very good	Very good	Very good	Very good	Very good	Very good	Very good	Very good	Very good	Very good	Very good	Very good	Very good
4	Very good	Very good	Very good	Very good	Very good	Very good	Very good	Very good	Very good	Very good	Very good	Very good	Very good	Very good	Very good	Very good	Very good	Very good	Very good	Very good	Very good	Very good	Very good	Very good
5	Inadequate	Very good	Very good	Very good	Very good	Very good	Inadequate	Inadequate	Inadequate	Inadequate	Very good	Very good	Very good	Inadequate	Very good	Very good	Very good	Very good	Adequate	Very good	Very good	Very good	Very good	Very good
6	Skip	Very good	Very good	Very good	Very good	Very good	Skip	Skip	Skip	Skip	Very good	Very good	Very good	Skip	Very good	Very good	Very good	Very good	Very good	Very good	Very good	Very good	Very good	Doubtful
7	Skip	Very good	Doubtful	Doubtful	Very good	Very good	Skip	Skip	Skip	Skip	Doubtful	Very good	Doubtful	Skip	Doubtful	Very good	Doubtful	Doubtful	Very good	Doubtful	Doubtful	Very good	Doubtful	NA
8	Skip	Very good	Adequate	Adequate	Adequate	Adequate	Skip	Skip	Skip	Skip	Doubtful	Very good	Adequate	Skip	Adequate	Very good	Adequate	Adequate	Very good	Adequate	Adequate	Very good	Doubtful	NA
9	Skip	Very good	Adequate	Adequate	Very good	Very good	Skip	Skip	Skip	Skip	Doubtful	Adequate	Adequate	Skip	Adequate	Very good	Adequate	Adequate	Adequate	Adequate	Adequate	Very good	Doubtful	NA
10	Skip	Very good	Doubtful	Doubtful	Very good	Very good	Skip	Skip	Skip	Skip	Doubtful	Very good	Doubtful	Skip	Doubtful	Adequate	Doubtful	Doubtful	Doubtful	Doubtful	Doubtful	Very good	Doubtful	Doubtful
11	Skip	Very good	Doubtful	Doubtful	Very good	Very good	Skip	Skip	Skip	Skip	Doubtful	Doubtful	Doubtful	Skip	Doubtful	Very good	Doubtful	Doubtful	Doubtful	Doubtful	Doubtful	Very good	Doubtful	NA
12	Skip	Adequate	Doubtful	Doubtful	Adequate	Adequate	Skip	Skip	Skip	Skip	Adequate	Adequate	Adequate	Skip	Adequate	Adequate	Adequate	Adequate	Adequate	Adequate	Adequate	Very good	Adequate	NA
13	NA	NA	NA	NA	NA	NA	NA	NA	NA	NA	NA	NA	NA	NA	NA	NA	NA	NA	NA	NA	NA	NA	NA	Very good
14	Very good	Very good	Very good	Very good	Very good	Inadequate	Inadequate	Very good	Very good	Very good	Inadequate	Very good	Inadequate	Inadequate	Very good	Very good	Very good	Very good	Very good	Very good	Very good	Inadequate	Very good	Inadequate
15	Very good	Very good	Very good	Adequate	Very good	Skip	Skip	Very good	Adequate	Very good	Skip	Very good	Skip	Skip	Very good	Very good	Very good	Very good	Very good	Very good	Very good	Skip	Very good	Skip
16	Inadequate	Very good	Very good	Very good	Doubtful	Skip	Skip	Doubtful	Inadequate	Doubtful	Skip	Very good	Skip	Skip	Very good	Very good	Very good	Very good	Very good	Very good	Very good	Skip	Very good	Skip
17	Skip	Very good	Very good	Very good	Skip	Skip	Skip	Skip	Skip	Skip	Skip	Very good	Skip	Skip	Very good	Very good	Very good	Very good	Very good	Adequate	Very good	Skip	Very good	Skip
18	Skip	Very good	Adequate	Very good	Skip	Skip	Skip	Skip	Skip	Skip	Skip	Very good	Skip	Skip	Doubtful	Very good	Doubtful	Doubtful	Doubtful	Very good	Very good	Skip	Very good	Skip
19	Skip	Very good	Very good	Very good	Skip	Skip	Skip	Skip	Skip	Skip	Skip	Very good	Skip	Skip	Very good	Very good	Very good	Very good	Very good	Doubtful	Very good	Skip	Very good	Skip
20	Skip	Very good	NA	Very good	Skip	Skip	Skip	Skip	Skip	Skip	Skip	Very good	Skip	Skip	NA	Very good	NA	NA	Adequate	Doubtful	Doubtful	Skip	Doubtful	Skip
21	Skip	Very good	NA	Adequate	Skip	Skip	Skip	Skip	Skip	Skip	Skip	Very good	Skip	Skip	NA	Very good	NA	NA	Adequate	Adequate	Adequate	Skip	Adequate	Skip
22	Skip	Very good	NA	Doubtful	Skip	Skip	Skip	Skip	Skip	Skip	Skip	Adequate	Skip	Skip	NA	Very good	NA	NA	Adequate	Adequate	Adequate	Skip	Adequate	Skip
23	Skip	Very good	Adequate	Doubtful	Skip	Skip	Skip	Skip	Skip	Skip	Skip	Adequate	Skip	Skip	Adequate	Adequate	Adequate	Adequate	Adequate	Adequate	Adequate	Skip	Adequate	Skip
24	Skip	Adequate	Doubtful	Doubtful	Skip	Skip	Skip	Skip	Skip	Skip	Skip	Adequate	Skip	Skip	Doubtful	Very good	Doubtful	Doubtful	Doubtful	Doubtful	Adequate	Skip	Doubtful	Skip
25	Skip	Very good	Adequate	Very good	Skip	Skip	Skip	Skip	Skip	Skip	Skip	Very good	Skip	Skip	Very good	Very good	Very good	Very good	Very good	Very good	Very good	Skip	Very good	Skip
26	Doubtful	Very good	Very good	Doubtful	Very good	Skip	Skip	Doubtful	Doubtful	Doubtful	Skip	Very good	Skip	Skip	Very good	Very good	Very good	Very good	Very good	Very good	Very good	Skip	Very good	Skip
27	Skip	Very good	Adequate	Skip	Adequate	Skip	Skip	Skip	Skip	Skip	Skip	Very good	Skip	Skip	Very good	Very good	Very good	Very good	Very good	Adequate	Very good	Skip	Very good	Skip
28	Skip	Very good	Very good	Skip	Adequate	Skip	Skip	Skip	Skip	Skip	Skip	Very good	Skip	Skip	Doubtful	Very good	Doubtful	Doubtful	Very good	Very good	Very good	Skip	Very good	Skip
29	Skip	Very good	Very good	Skip	Very good	Skip	Skip	Skip	Skip	Skip	Skip	Very good	Skip	Skip	Very good	Very good	Very good	Very good	Very good	Doubtful	Very good	Skip	Very good	Skip
30	Skip	Very good	NA	Skip	Very good	Skip	Skip	Skip	Skip	Skip	Skip	Very good	Skip	Skip	NA	Very good	NA	NA	Doubtful	Doubtful	Doubtful	Skip	Very good	Skip
31	Skip	Very good	NA	Skip	Adequate	Skip	Skip	Skip	Skip	Skip	Skip	Very good	Skip	Skip	NA	Very good	NA	NA	Very good	Adequate	Adequate	Skip	Adequate	Skip
32	Skip	Very good	NA	Skip	Adequate	Skip	Skip	Skip	Skip	Skip	Skip	Adequate	Skip	Skip	NA	Very good	NA	NA	Adequate	Adequate	Adequate	Skip	Adequate	Skip
33	Skip	Very good	Adequate	Skip	Very good	Skip	Skip	Skip	Skip	Skip	Skip	Adequate	Skip	Skip	Adequate	Adequate	Adequate	Adequate	Adequate	Adequate	Adequate	Skip	Adequate	Skip
34	Skip	Adequate	Doubtful	Skip	Very good	Skip	Skip	Skip	Skip	Skip	Skip	Adequate	Skip	Skip	Doubtful	Very good	Doubtful	Doubtful	Doubtful	Doubtful	Adequate	Skip	Doubtful	Skip
35	Skip	Very good	Adequate	Skip	Very good	Skip	Skip	Skip	Skip	Skip	Skip	Very good	Skip	Skip	Very good	Very good	Very good	Very good	Very good	Very good	Very good	Skip	Very good	Skip
Lowest score:	Inadequate	Adequate	Doubtful	Doubtful	Doubtful	Inadequate	Inadequate	Inadequate	Inadequate	Inadequate	Inadequate	Doubtful	Inadequate	Inadequate	Doubtful	Adequate	Doubtful	Doubtful	Doubtful	Doubtful	Doubtful	Inadequate	Doubtful	Inadequate
Box 2: Content validity	Instruments
	PNAP	SPARC	NA-ACP	NA-ALCP	PNPC	PNPC-sv	SPEED	3LNQ	Ndiok	PCNA-EAV	CaNDI	CNAT	PNI	eHNA	SCNS-SF34	SCNAT-IP	SCNS-ST9	SCNS-LF59	NEQ	CNQ-sf	CSS-25	BCNAS-32	PCNQ V2	YYFcore03
1	Inadequate	Very good	Very good	Adequate	Very good	Very good	Inadequate	Very good	Inadequate	Very good	Very good	Very good	Very good	Inadequate	Adequate	Very good	Adequate	Adequate	Very good	Very good	Very good	Very good	Very good	Doubtful
2	Doubtful	Very good	Very good	Very good	Very good	Very good	Very good	Very good	Doubtful	Very good	Doubtful	Very good	Very good	Doubtful	Very good	Very good	Very good	Very good	Very good	Doubtful	Very good	Very good	Very good	Very good
3	NA	Very good	Very good	Very good	Very good	Very good	Very good	Very good	NA	Adequate	Doubtful	Very good	Doubtful	NA	NA	Very good	NA	NA	Very good	Doubtful	Doubtful	Very good	Doubtful	NA
4	NA	Very good	NA	Adequate	Adequate	Adequate	Doubtful	Very good	NA	Very good	Adequate	Very good	Adequate	NA	NA	Very good	NA	NA	Very good	Adequate	Adequate	Very good	Doubtful	NA
5	NA	Very good	NA	Adequate	Very good	Very good	Doubtful	Very good	NA	Adequate	Doubtful	Adequate	Adequate	NA	NA	Very good	NA	NA	Adequate	Adequate	Adequate	Very good	Adequate	NA
6	Doubtful	Very good	Adequate	Adequate	Very good	Very good	Adequate	Very good	Inadequate	Adequate	Doubtful	Very good	Doubtful	Doubtful	Adequate	Adequate	Adequate	Adequate	Adequate	Doubtful	Adequate	Very good	Adequate	Doubtful
7	Doubtful	Adequate	Doubtful	Adequate	Very good	Very good	Very good	Very good	Doubtful	Doubtful	Doubtful	Adequate	Doubtful	Doubtful	Doubtful	Very good	Doubtful	Doubtful	Doubtful	Doubtful	Adequate	Very good	Doubtful	Doubtful
8	Inadequate	Very good	Very good	Adequate	Very good	Very good	Inadequate	Inadequate	Inadequate	Very good	Very good	Very good	Very good	Inadequate	Adequate	Very good	Adequate	Adequate	Adequate	Very good	Very good	Very good	Very good	Adequate
9	Doubtful	Very good	Very good	Very good	Very good	Very good	Very good	Very good	Doubtful	Very good	Doubtful	Very good	Very good	Doubtful	Very good	Very good	Very good	Very good	Very good	Doubtful	Very good	Very good	Very good	Very good
10	NA	Very good	Very good	Very good	Very good	Very good	Very good	Very good	NA	Very good	Doubtful	Very good	Doubtful	NA	NA	Very good	NA	NA	Doubtful	Doubtful	Doubtful	Very good	Doubtful	NA
11	NA	Very good	NA	Adequate	Adequate	Adequate	Doubtful	Doubtful	NA	Adequate	Adequate	Very good	Adequate	NA	NA	Very good	NA	NA	Very good	Adequate	Adequate	Very good	Adequate	NA
12	NA	Very good	NA	Adequate	Very good	Very good	Doubtful	Very good	NA	Doubtful	Doubtful	Adequate	Adequate	NA	NA	Very good	NA	NA	Adequate	Adequate	Adequate	Very good	Adequate	NA
13	Doubtful	Very good	Adequate	Adequate	Very good	Very good	Adequate	Doubtful	Inadequate	Inadequate	Doubtful	Very good	Doubtful	Inadequate	Adequate	Adequate	Adequate	Adequate	Adequate	Doubtful	Adequate	Very good	Adequate	Doubtful
14	Doubtful	Adequate	Doubtful	Adequate	Very good	Very good	Very good	Very good	Doubtful	Doubtful	Doubtful	Adequate	Doubtful	Doubtful	Doubtful	Very good	Doubtful	Doubtful	Doubtful	Doubtful	Adequate	Very good	Doubtful	Doubtful
15	Inadequate	Very good	Doubtful	Very good	Doubtful	Doubtful	Inadequate	Inadequate	Inadequate	Very good	Very good	Very good	Inadequate	Inadequate	Doubtful	Very good	Doubtful	Doubtful	Doubtful	Very good	Very good	Inadequate	Very good	Inadequate
16	Doubtful	Very good	Very good	Very good	Very good	Very good	Very good	Very good	Doubtful	Very good	Doubtful	Very good	Very good	Doubtful	Very good	Very good	Very good	Very good	Very good	Doubtful	Very good	Doubtful	Very good	Very good
17	Doubtful	Very good	Very good	Very good	Very good	Very good	Very good	Very good	Doubtful	Very good	Doubtful	Very good	Doubtful	NA	NA	Very good	NA	NA	Adequate	Doubtful	Doubtful	Doubtful	Doubtful	NA
18	NA	Very good	NA	Adequate	Very good	Very good	Doubtful	Doubtful	NA	Adequate	Adequate	Very good	Adequate	NA	NA	Very good	NA	NA	Doubtful	Adequate	Adequate	NA	Adequate	NA
19	NA	Very good	NA	Adequate	Very good	Very good	Doubtful	Very good	NA	Doubtful	Doubtful	Adequate	Adequate	NA	NA	Very good	NA	NA	Doubtful	Adequate	Adequate	NA	Adequate	NA
20	Doubtful	Very good	Adequate	Adequate	Very good	Very good	Adequate	Doubtful	Inadequate	Inadequate	Doubtful	Adequate	Doubtful	Doubtful	Adequate	Adequate	Adequate	Adequate	Adequate	Doubtful	Adequate	Inadequate	Adequate	Doubtful
21	Doubtful	Adequate	Doubtful	Doubtful	Very good	Very good	Very good	Very good	Doubtful	Doubtful	Doubtful	Adequate	Doubtful	Doubtful	Doubtful	Very good	Doubtful	Doubtful	Doubtful	Doubtful	Adequate	Doubtful	Doubtful	Doubtful
22	Very good	Very good	Doubtful	Very good	Very good	Very good	Very good	Inadequate	Inadequate	Very good	Very good	Very good	Inadequate	Inadequate	Adequate	Inadequate	Adequate	Adequate	Inadequate	Adequate	Very good	Adequate	Very good	Inadequate
23	Very good	Very good	Adequate	Doubtful	Very good	Very good	Very good	Doubtful	Doubtful	Very good	Adequate	Very good	Doubtful	Doubtful	Very good	Doubtful	Very good	Very good	Doubtful	Very good	Very good	Doubtful	Very good	Doubtful
24	Very good	Very good	Doubtful	Doubtful	Doubtful	Doubtful	Very good	Doubtful	Doubtful	Very good	Doubtful	Very good	Doubtful	Doubtful	Doubtful	Doubtful	Doubtful	Doubtful	Doubtful	Doubtful	Very good	Doubtful	Very good	Doubtful
25	Adequate	Very good	Doubtful	Adequate	Doubtful	Doubtful	Adequate	Inadequate	Inadequate	Adequate	Doubtful	Adequate	Inadequate	Doubtful	Doubtful	Inadequate	Doubtful	Doubtful	Inadequate	Doubtful	Doubtful	Doubtful	Adequate	Inadequate
26	Doubtful	Adequate	Doubtful	Very good	Very good	Very good	Adequate	Doubtful	Doubtful	Doubtful	Doubtful	Adequate	Doubtful	Doubtful	Doubtful	Doubtful	Doubtful	Doubtful	Doubtful	Doubtful	Adequate	Doubtful	Doubtful	Doubtful
27	Very good	Very good	Very good	Very good	Very good	Very good	Very good	Inadequate	Inadequate	Very good	Very good	Very good	Inadequate	Inadequate	Adequate	Inadequate	Adequate	Adequate	Inadequate	Adequate	Very good	Adequate	Very good	Inadequate
28	Very good	Very good	Adequate	Doubtful	Very good	Very good	Very good	Doubtful	Doubtful	Very good	Adequate	Very good	Doubtful	Doubtful	Very good	Doubtful	Very good	Very good	Doubtful	Very good	Very good	Doubtful	Very good	Doubtful
29	Very good	Very good	Doubtful	Doubtful	Doubtful	Doubtful	Very good	Doubtful	Doubtful	Very good	Doubtful	Very good	Doubtful	Doubtful	Doubtful	Doubtful	Doubtful	Doubtful	Doubtful	Doubtful	Very good	Doubtful	Adequate	Doubtful
30	Adequate	Very good	Doubtful	Adequate	Doubtful	Doubtful	Adequate	Inadequate	Inadequate	Adequate	Doubtful	Adequate	Inadequate	Inadequate	Doubtful	Inadequate	Doubtful	Doubtful	Inadequate	Doubtful	Doubtful	Doubtful	Adequate	Inadequate
31	Doubtful	Adequate	Doubtful	Very good	Very good	Very good	Adequate	Doubtful	Doubtful	Doubtful	Doubtful	Adequate	Doubtful	Doubtful	Doubtful	Doubtful	Doubtful	Doubtful	Doubtful	Doubtful	Adequate	Doubtful	Doubtful	Doubtful
Lowest score:	Inadequate	Adequate	Doubtful	Doubtful	Doubtful	Doubtful	Inadequate	Inadequate	Inadequate	Inadequate	Doubtful	Adequate	Inadequate	Inadequate	Doubtful	Inadequate	Doubtful	Doubtful	Inadequate	Doubtful	Doubtful	Inadequate	Doubtful	Inadequate
Box 3: Structural validity	Instruments
	PNAP	SPARC	NA-ACP	NA-ALCP	PNPC	PNPC-sv	SPEED	3LNQ	Ndiok	PCNA-EAV	CaNDI	CNAT	PNI	eHNA	SCNS-SF34	SCNAT-IP	SCNS-ST9	SCNS-LF59	NEQ	CNQ-sf	CSS-25	BCNAS-32	PCNQ V2	YYFcore03
1	Very good	Inadequate	Adequate	Inadequate	Inadequate	Inadequate	Inadequate	Inadequate	Adequate	Inadequate	Inadequate	Very good	Inadequate	Adequate	Very good	Adequate	Adequate	Adequate	Very good	Adequate	Very good	Adequate	Adequate	Very good
2	NA	NA	NA	NA	NA	NA	NA	NA	NA	NA	NA	NA	NA	Very good	NA	NA	NA	NA	NA	NA	NA	NA	NA	NA
3	Very good	Inadequate	Inadequate	Inadequate	Inadequate	Inadequate	Inadequate	Inadequate	Inadequate	Inadequate	Inadequate	Very good	Inadequate	Very good	Very good	Adequate	Very good	Very good	Very good	Very good	Very good	Inadequate	Adequate	Very good
4	Very good	Very good	Very good	Very good	Very good	Very good	Very good	Very good	Doubtful	Very good	Very good	Very good	Very good	Very good	Very good	Very good	Very good	Very good	Very good	Very good	Very good	Very good	Very good	Very good
Lowest score:	Very good	Inadequate	Inadequate	Inadequate	Inadequate	Inadequate	Inadequate	Inadequate	Inadequate	Inadequate	Inadequate	Very good	Inadequate	Adequate	Very good	Adequate	Adequate	Adequate	Very good	Adequate	Very good	Inadequate	Adequate	Very good
Box 4: Internal consistency	Instruments
	PNAP	SPARC	NA-ACP	NA-ALCP	PNPC	PNPC-sv	SPEED	3LNQ	Ndiok	PCNA-EAV	CaNDI	CNAT	PNI	eHNA	SCNS-SF34	SCNAT-IP	SCNS-ST9	SCNS-LF59	NEQ	CNQ-sf	CSS-25	BCNAS-32	PCNQ V2	YYFcore03
1	Very good	Very good	Very good	Very good	Very good	Very good	Very good	Inadequate	Doubtful	Very good	Very good	Very good	Very good	Very good	Very good	Very good	Inadequate	Very good	Very good	Very good	Very good	Very good	Very good	Very good
2	Very good	NA	Very good	Very good	NA	NA	Very good	Inadequate	NA	Very good	Very good	Very good	Very good	Very good	Very good	Very good	Inadequate	Very good	NA	Very good	Very good	Very good	Very good	Very good
3	NA	Doubtful	NA	NA	Very good	Very good	NA	Inadequate	Very good	NA	NA	NA	NA	NA	NA	NA	NA	NA	Very good	NA	NA	NA	NA	NA
4	NA	NA	NA	NA	NA	NA	NA	NA	NA	NA	NA	NA	NA	Very good	NA	NA	NA	NA	NA	NA	NA	NA	NA	NA
5	Very good	Very good	Very good	Very good	Very good	Very good	Very good	Very good	Very good	Very good	Very good	Very good	Very good	Very good	Very good	Very good	Very good	Very good	Very good	Very good	Very good	Very good	Very good	Very good
Lowest score:	Very good	Doubtful	Very good	Very good	Very good	Very good	Very good	Inadequate	Doubtful	Very good	Very good	Very good	Very good	Very good	Very good	Very good	Inadequate	Very good	Very good	Very good	Very good	Very good	Very good	Very good
Box 6: Reliability	Instruments
	PNAP	SPARC	NA-ACP	NA-ALCP	PNPC	PNPC-sv	SPEED	3LNQ	Ndiok	PCNA-EAV	CaNDI	CNAT	PNI	eHNA	SCNS-SF34	SCNAT-IP	SCNS-ST9	SCNS-LF59	NEQ	CNQ-sf	CSS-25	BCNAS-32	PCNQ V2	YYFcore03
1	Adequate	Inadequate	Adequate	Inadequate	Inadequate	Inadequate	Inadequate	Inadequate	Inadequate	Adequate	Adequate	Inadequate	Inadequate	Inadequate	Inadequate	Inadequate	Inadequate	Inadequate	Adequate	Inadequate	Very good	Inadequate	Adequate	Adequate
2	Very good	Inadequate	Very good	Inadequate	Inadequate	Inadequate	Inadequate	Inadequate	Inadequate	Very good	Very good	Inadequate	Inadequate	Inadequate	Inadequate	Inadequate	Inadequate	Inadequate	Very good	Inadequate	Very good	Inadequate	Very good	Very good
3	Adequate	Inadequate	Adequate	Inadequate	Inadequate	Inadequate	Inadequate	Inadequate	Inadequate	Adequate	Very good	Inadequate	Inadequate	Inadequate	Inadequate	Inadequate	Inadequate	Inadequate	Adequate	Inadequate	Very good	Inadequate	Very good	Adequate
4	Adequate	NA	Very good	Inadequate	NA	NA	Inadequate	Inadequate	NA	Doubtful	Adequate	Inadequate	Inadequate	Inadequate	Inadequate	Inadequate	Inadequate	Inadequate	NA	Inadequate	Very good	Inadequate	Adequate	Very good
5	NA	Inadequate	Very good	NA	Inadequate	Inadequate	NA	Very good	Inadequate	NA	NA	NA	NA	NA	Very good	NA	NA	NA	Very good	NA	NA	NA	NA	NA
6	NA	NA	NA	NA	NA	NA	NA	Very good	NA	NA	NA	NA	NA	NA	NA	NA	NA	NA	NA	NA	NA	NA	NA	NA
7	NA	NA	NA	NA	NA	NA	NA	Very good	NA	NA	NA	NA	NA	NA	NA	NA	NA	NA	NA	NA	NA	NA	NA	NA
8	Very good	Very good	Very good	Very good	Very good	Very good	Very good	Very good	Very good	Very good	Very good	Very good	Very good	Very good	Very good	Very good	Very good	Very good	Very good	Very good	Very good	Very good	Very good	Very good
Lowest score:	Adequate	Inadequate	Adequate	Inadequate	Inadequate	Inadequate	Inadequate	Inadequate	Inadequate	Doubtful	Adequate	Inadequate	Inadequate	Inadequate	Inadequate	Inadequate	Inadequate	Inadequate	Adequate	Inadequate	Very good	Inadequate	Adequate	Adequate
Box 7: Measurement error	Instruments
	PNAP	SPARC	NA-ACP	NA-ALCP	PNPC	PNPC-sv	SPEED	3LNQ	Ndiok	PCNA-EAV	CaNDI	CNAT	PNI	eHNA	SCNS-SF34	SCNAT-IP	SCNS-ST9	SCNS-LF59	NEQ	CNQ-sf	CSS-25	BCNAS-32	PCNQ V2	YYFcore03
1	Adequate	Inadequate	Adequate	Inadequate	Inadequate	Inadequate	Inadequate	Inadequate	Inadequate	Adequate	Adequate	Inadequate	Inadequate	Inadequate	Inadequate	Inadequate	Inadequate	Inadequate	Adequate	Inadequate	Very good	Inadequate	Adequate	Adequate
2	Very good	Inadequate	Very good	Inadequate	Inadequate	Inadequate	Inadequate	Inadequate	Inadequate	Very good	Very good	Inadequate	Inadequate	Inadequate	Inadequate	Inadequate	Inadequate	Inadequate	Very good	Inadequate	Very good	Inadequate	Very good	Very good
3	Adequate	Inadequate	Adequate	Inadequate	Inadequate	Inadequate	Inadequate	Inadequate	Inadequate	Adequate	Very good	Inadequate	Inadequate	Inadequate	Inadequate	Inadequate	Inadequate	Inadequate	Adequate	Inadequate	Very good	Inadequate	Very good	Adequate
4	Inadequate	NA	Inadequate	Inadequate	NA	NA	Inadequate	Inadequate	NA	Adequate	Inadequate	NA	Inadequate	Inadequate	Inadequate	Inadequate	Inadequate	Inadequate	NA	Inadequate	Inadequate	Inadequate	Inadequate	Inadequate
5	NA	Inadequate	Adequate	NA	Inadequate	Inadequate	NA	Very good	Inadequate	NA	NA	Inadequate	NA	NA	NA	NA	NA	NA	Adequate	NA	NA	NA	NA	NA
6	Very good	Very good	Very good	Very good	Very good	Very good	Very good	Very good	Very good	Very good	Very good	Very good	Very good	Very good	Very good	Very good	Very good	Very good	Very good	Very good	Very good	Very good	Very good	Very good
Lowest score:	Inadequate	Inadequate	Inadequate	Inadequate	Inadequate	Inadequate	Inadequate	Inadequate	Inadequate	Adequate	Inadequate	Inadequate	Inadequate	Inadequate	Inadequate	Inadequate	Inadequate	Inadequate	Adequate	Inadequate	Inadequate	Inadequate	Inadequate	Inadequate
Box 9: Hypotheses testing	Instruments
	PNAP	SPARC	NA-ACP	NA-ALCP	PNPC	PNPC-sv	SPEED	3LNQ	Ndiok	PCNA-EAV	CaNDI	CNAT	PNI	eHNA	SCNS-SF34	SCNAT-IP	SCNS-ST9	SCNS-LF59	NEQ	CNQ-sf	CSS-25	BCNAS-32	PCNQ V2	YYFcore03
1	Very good	Inadequate	Inadequate	Very good	Very good	Very good	Very good	Very good	Inadequate	Very good	Very good	Very good	Inadequate	Inadequate	Very good	Very good	Inadequate	Inadequate	Inadequate	Very good	Very good	Very good	Very good	Very good
2	Inadequate	Inadequate	Inadequate	Adequate	Doubtful	Doubtful	Doubtful	Adequate	Inadequate	Doubtful	Very good	Very good	Inadequate	Inadequate	Very good	Very good	Inadequate	Inadequate	Inadequate	Very good	Very good	Very good	Doubtful	Very good
3	Very good	Inadequate	Inadequate	Very good	Very good	Very good	Inadequate	Doubtful	Inadequate	Very good	Very good	Very good	Inadequate	Inadequate	Very good	Very good	Inadequate	Inadequate	Inadequate	Very good	Very good	Very good	Very good	Very good
4	Very good	Very good	Very good	Very good	Very good	Very good	Very good	Very good	Very good	Very good	Very good	Very good	Very good	Very good	Very good	Very good	Very good	Very good	Very good	Very good	Very good	Very good	Very good	Very good
5	Doubtful	Doubtful	Doubtful	Doubtful	Doubtful	Doubtful	Doubtful	Doubtful	Doubtful	Adequate	Very good	Very good	Adequate	Doubtful	Very good	Very good	Doubtful	Doubtful	Doubtful	Very good	Very good	Very good	Doubtful	Doubtful
6	Inadequate	Inadequate	Inadequate	Inadequate	Inadequate	Inadequate	Inadequate	Inadequate	Inadequate	Very good	Very good	Very good	Adequate	Inadequate	Very good	Very good	Inadequate	Inadequate	Inadequate	Very good	Very good	Very good	Inadequate	Inadequate
7	Very good	Very good	Very good	Very good	Very good	Very good	Very good	Very good	Very good	Very good	Very good	Very good	Doubtful	Very good	Very good	Very good	Very good	Very good	Very good	Very good	Very good	Very good	Very good	Very good
Lowest score:	Inadequate	Inadequate	Inadequate	Inadequate	Inadequate	Inadequate	Inadequate	Inadequate	Inadequate	Doubtful	Very good	Very good	Inadequate	Inadequate	Very good	Very good	Inadequate	Inadequate	Inadequate	Very good	Very good	Very good	Inadequate	Inadequate
Box 10: Responsiveness	Instruments
	PNAP	SPARC	NA-ACP	NA-ALCP	PNPC	PNPC-sv	SPEED	3LNQ	Ndiok	PCNA-EAV	CaNDI	CNAT	PNI	eHNA	SCNS-SF34	SCNAT-IP	SCNS-ST9	SCNS-LF59	NEQ	CNQ-sf	CSS-25	BCNAS-32	PCNQ V2	YYFcore03
1	Inadequate	NA	Inadequate	Inadequate	NA	NA	Inadequate	Inadequate	NA	Inadequate	Very good	Inadequate	Inadequate	Inadequate	Inadequate	Inadequate	Very good	Inadequate	NA	Very good	Very good	Inadequate	Inadequate	Very good
2	NA	Inadequate	NA	NA	Inadequate	Inadequate	NA	Inadequate	Inadequate	NA	Very good	NA	NA	NA	NA	NA	Very good	NA	Inadequate	Very good	Very good	NA	NA	Very good
3	Very good	Very good	Very good	Very good	Very good	Very good	Very good	Very good	Very good	Very good	Very good	Very good	Very good	Very good	Very good	Very good	Very good	Very good	Very good	Very good	Very good	Very good	Very good	Very good
4	Very good	Inadequate	Inadequate	Very good	Very good	Very good	Very good	Very good	Inadequate	Very good	Very good	Very good	Inadequate	Inadequate	Very good	Very good	Inadequate	Inadequate	Inadequate	Very good	Very good	Very good	Very good	Very good
5	Inadequate	Inadequate	Inadequate	Adequate	Doubtful	Doubtful	Doubtful	Adequate	Inadequate	Doubtful	Very good	Very good	Inadequate	Inadequate	Very good	Very good	Inadequate	Inadequate	Inadequate	Very good	Very good	Very good	Doubtful	Very good
6	Very good	Inadequate	Inadequate	Very good	Very good	Very good	Inadequate	Doubtful	Inadequate	Very good	Very good	Very good	Inadequate	Inadequate	Very good	Very good	Inadequate	Inadequate	Inadequate	Very good	Very good	Very good	Very good	Very good
7	Very good	Very good	Very good	Very good	Very good	Very good	Very good	Very good	Very good	Very good	Very good	Very good	Very good	Very good	Very good	Very good	Very good	Very good	Very good	Very good	Very good	Very good	Very good	Very good
8	Doubtful	Doubtful	Doubtful	Doubtful	Doubtful	Doubtful	Doubtful	Doubtful	Doubtful	Adequate	Very good	Very good	Adequate	Doubtful	Very good	Very good	Doubtful	Doubtful	Doubtful	Very good	Very good	Very good	Doubtful	Doubtful
9	Inadequate	Inadequate	Inadequate	Inadequate	Inadequate	Inadequate	Inadequate	Inadequate	Inadequate	Very good	Very good	Very good	Adequate	Inadequate	Very good	Very good	Inadequate	Inadequate	Inadequate	Very good	Very good	Very good	Inadequate	Inadequate
10	Very good	Very good	Very good	Very good	Very good	Very good	Very good	Very good	Very good	Very good	Very good	Very good	Doubtful	Very good	Very good	Very good	Very good	Very good	Very good	Very good	Very good	Very good	Very good	Very good
11	Inadequate	Inadequate	Inadequate	Inadequate	Inadequate	Inadequate	Inadequate	Inadequate	Inadequate	Inadequate	Inadequate	Inadequate	Inadequate	Inadequate	Inadequate	Inadequate	Inadequate	Inadequate	Inadequate	Inadequate	Inadequate	Inadequate	Inadequate	Inadequate
12	Inadequate	Inadequate	Inadequate	Inadequate	Inadequate	Inadequate	Inadequate	Inadequate	Inadequate	Inadequate	Inadequate	Inadequate	Inadequate	Inadequate	Inadequate	Inadequate	Inadequate	Inadequate	Inadequate	Inadequate	Inadequate	Inadequate	Inadequate	Inadequate
13	Very good	Very good	Very good	Very good	Very good	Very good	Very good	Very good	Very good	Very good	Very good	Very good	Very good	Very good	Very good	Very good	Very good	Very good	Very good	Very good	Very good	Very good	Very good	Very good
Lowest score:	Inadequate	Inadequate	Inadequate	Inadequate	Inadequate	Inadequate	Inadequate	Inadequate	Inadequate	Inadequate	Inadequate	Inadequate	Inadequate	Inadequate	Inadequate	Inadequate	Inadequate	Inadequate	Inadequate	Inadequate	Inadequate	Inadequate	Inadequate	Inadequate

## Sheet: Online Resource 12
Instrument	Online Resource 12 - Summary of evidence (GRADE) - Refer to pages 32-35 of the COSMIN manual
	PROM development		Content validity		Structural validity		Internal consistency		Reliability		Measurement error		Hypotheses testing		Responsiveness
	Decision	Reason	Decision	Reason	Decision	Reason	Decision	Reason	Decision	Reason	Decision	Reason	Decision	Reason	Decision	Reason
PNAP	-	There is only one study of inadequate quality available.	-	There is only one study of inadequate quality available.	††	There is one study of very good quality available, but partly indirect population.	††	There is one study of very good quality available, but partly indirect population.	†	There is one study of adequate quality available, but partly indirect population.	-	There is only one study of inadequate quality available.	-	There is only one study of inadequate quality available.	-	There is only one study of inadequate quality available.
SPARC	†	There is one study of adequate quality available, but partly indirect population.	†	There is one study of adequate quality available, but partly indirect population.	-	There is only one study of inadequate quality available.	-	There is only one study of doubtful quality available, and partly indirect population.	-	There is only one study of inadequate quality available.	-	There is only one study of inadequate quality available.	-	There is only one study of inadequate quality available.	-	There is only one study of inadequate quality available.
NA-ACP	†	There is only one study of doubtful quality available.	†	There is only one study of doubtful quality available.	-	There is only one study of inadequate quality available.	†††	There is one study of very good quality available.	††	There is one study of adequate quality available.	-	There is only one study of inadequate quality available.	-	There is only one study of inadequate quality available.	-	There is only one study of inadequate quality available.
NA-ALCP	†	There is only one study of doubtful quality available.	†	There is only one study of doubtful quality available.	-	There is only one study of inadequate quality available.	†††	There is one study of very good quality available.	-	There is only one study of inadequate quality available.	-	There is only one study of inadequate quality available.	-	There is only one study of inadequate quality available.	-	There is only one study of inadequate quality available.
PNPC	-	There is only one study of doubtful quality available and sample size 50-100.	-	There is only one study of doubtful quality available and sample size 50-100.	-	There is only one study of inadequate quality available.	††	There is one study of very good quality available, but sample size 50-100.	-	There is only one study of inadequate quality available.	-	There is only one study of inadequate quality available.	-	There is only one study of inadequate quality available.	-	There is only one study of inadequate quality available.
PNPC-sv	-	There is only one study of inadequate quality available.	-	There is only one study of doubtful quality available and sample size 50-100.	-	There is only one study of inadequate quality available.	††	There is one study of very good quality available, but sample size 50-100.	-	There is only one study of inadequate quality available.	-	There is only one study of inadequate quality available.	-	There is only one study of inadequate quality available.	-	There is only one study of inadequate quality available.
SPEED	-	There is only one study of inadequate quality available.	-	There is only one study of inadequate quality available.	-	There is only one study of inadequate quality available.	†	There is one study of very good quality available, but sample size <50.	-	There is only one study of inadequate quality available.	-	There is only one study of inadequate quality available.	-	There is only one study of inadequate quality available.	-	There is only one study of inadequate quality available.
3LNQ	-	There is only one study of inadequate quality available.	-	There is only one study of inadequate quality available.	-	There is only one study of inadequate quality available.	-	There is only one study of inadequate quality available.	-	There is only one study of inadequate quality available.	-	There is only one study of inadequate quality available.	-	There is only one study of inadequate quality available.	-	There is only one study of inadequate quality available.
Ndiok	-	There is only one study of inadequate quality available.	-	There is only one study of inadequate quality available.	-	There is only one study of inadequate quality available.	†	There is only one study of doubtful quality available.	-	There is only one study of inadequate quality available.	-	There is only one study of inadequate quality available.	-	There is only one study of inadequate quality available.	-	There is only one study of inadequate quality available.
PCNA-EAV	-	There is only one study of inadequate quality available.	-	There is only one study of inadequate quality available.	-	There is only one study of inadequate quality available.	††	There is one study of very good quality available, but sample size 50-100.	-	There is only one study of doubtful quality available, and sample size 50-100.	†	There is one study of adequate quality available, but sample size 50-100.	-	There is only one study of doubtful quality available, and sample size 50-100.	-	There is only one study of inadequate quality available.
CaNDI	-	There is only one study of inadequate quality available.	-	There is only one study of doubtful quality available and partly indirect population.	-	There is only one study of inadequate quality available.	††	There is one study of very good quality available, but partly indirect population.	†	There is one study of adequate quality available, but partly indirect population.	-	There is only one study of inadequate quality available.	††	There is one study of very good quality available, but partly indirect population.	-	There is only one study of inadequate quality available.
CNAT	-	There is only one study of doubtful quality available and partly indirect population.	†	There is one study of adequate quality available, but partly indirect population.	††	There is one study of very good quality available, but partly indirect population.	††	There are multiple studies of very good quality available, but partly indirect population.	-	There are multiple studies of inadequate quality available.	-	There are multiple studies of inadequate quality available.	††	There is one study of very good quality available, but partly indirect population.	-	There are multiple studies of inadequate quality available.
PNI	-	There is only one study of inadequate quality available.	-	There is only one study of inadequate quality available.	-	There is only one study of inadequate quality available.	††	There is one study of very good quality available, but partly indirect population.	-	There is only one study of inadequate quality available.	-	There is only one study of inadequate quality available.	-	There is only one study of inadequate quality available.	-	There is only one study of inadequate quality available.
eHNA	-	There is only one study of inadequate quality available.	-	There is only one study of inadequate quality available.	†	There is one study of adequate quality available, but partly indirect population.	††	There is one study of very good quality available, but partly indirect population.	-	There is only one study of inadequate quality available.	-	There is only one study of inadequate quality available.	-	There is only one study of inadequate quality available.	-	There is only one study of inadequate quality available.
SCNS-SF34	-	There is only one study of doubtful quality available and partly indirect population.	-	There is only one study of doubtful quality available and partly indirect population.	††	There is one study of very good quality available, but partly indirect population.	††	There is one study of very good quality available, but partly indirect population.	-	There is only one study of inadequate quality available.	-	There is only one study of inadequate quality available.	††	There is one study of very good quality available, but partly indirect population.	-	There is only one study of inadequate quality available.
SCNAT-IP	†	There is one study of adequate quality available, but partly indirect population.	-	There is only one study of inadequate quality available.	†	There is one study of adequate quality available, but partly indirect population.	††	There is one study of very good quality available, but partly indirect population.	-	There are multiple studies of inadequate quality available.	-	There are multiple studies of inadequate quality available.	††	There is one study of very good quality available, but partly indirect population.	-	There are multiple studies of inadequate quality available.
SCNS-ST9	-	There is only one study of doubtful quality available and partly indirect population.	-	There is only one study of doubtful quality available and partly indirect population.	†	There is one study of adequate quality available, but partly indirect population.	-	There is only one study of inadequate quality available.	-	There is only one study of inadequate quality available.	-	There is only one study of inadequate quality available.	-	There is only one study of inadequate quality available.	-	There is only one study of inadequate quality available.
SCNS-LF59	-	There is only one study of doubtful quality available and partly indirect population.	-	There is only one study of doubtful quality available and partly indirect population.	†	There is one study of adequate quality available, but partly indirect population.	††	There is one study of very good quality available, but partly indirect population.	-	There is only one study of inadequate quality available.	-	There is only one study of inadequate quality available.	-	There is only one study of inadequate quality available.	-	There is only one study of inadequate quality available.
NEQ	-	There is only one study of doubtful quality available and partly indirect population.	-	There is only one study of inadequate quality available.	††	There are multiple studies of very good quality available, but partly indirect population.	††	There is one study of very good quality available, but partly indirect population.	†	There is one study of adequate quality available, but partly indirect population.	†	There is one study of adequate quality available, but partly indirect population.	-	There are multiple studies of inadequate quality available.	-	There are multiple studies of inadequate quality available.
CNQ-sf	-	There is only one study of doubtful quality available and partly indirect population.	-	There is only one study of doubtful quality available and partly indirect population.	†	There is one study of adequate quality available, but partly indirect population.	††	There is one study of very good quality available, but partly indirect population.	-	There is only one study of inadequate quality available.	-	There is only one study of inadequate quality available.	††	There is one study of very good quality available, but partly indirect population.	-	There is only one study of inadequate quality available.
CSS-25	-	There is only one study of doubtful quality available and partly indirect population.	-	There is only one study of doubtful quality available and partly indirect population.	††	There is one study of very good quality available, but partly indirect population.	††	There are multiple studies of very good quality available, but partly indirect population.	††	There is one study of very good quality available, but partly indirect population.	-	There are multiple studies of inadequate quality available.	††	There is one study of very good quality available, but partly indirect population.	-	There are multiple studies of inadequate quality available.
BCNAS-32	-	There is only one study of inadequate quality available.	-	There is only one study of inadequate quality available.	-	There is only one study of inadequate quality available.	††	There is one study of very good quality available, but partly indirect population.	-	There is only one study of inadequate quality available.	-	There is only one study of inadequate quality available.	††	There is one study of very good quality available, but partly indirect population.	-	There is only one study of inadequate quality available.
PCNQ V2	-	There is only one study of doubtful quality available and partly indirect population.	-	There is only one study of doubtful quality available and partly indirect population.	†	There is one study of adequate quality available, but partly indirect population.	††	There is one study of very good quality available, but partly indirect population.	†	There is one study of adequate quality available, but partly indirect population.	-	There is only one study of inadequate quality available.	-	There is only one study of inadequate quality available.	-	There is only one study of inadequate quality available.
YYFcore03	-	There is only one study of inadequate quality available.	-	There is only one study of inadequate quality available.	††	There is one study of very good quality available, but partly indirect population.	††	There is one study of very good quality available, but partly indirect population.	†	There is one study of adequate quality available, but partly indirect population.	-	There is only one study of inadequate quality available.	-	There is only one study of inadequate quality available.	-	There is only one study of inadequate quality available.
Totals:
†††	0		0		0		2		0		0		0		0
††	0		0		6		17		2		0		7		0
†	4		4		6		2		5		2		0		0
-	20		20		12		3		17		22		17		24
Key:
High (†††)
Moderate (††)
Low (†)
Very low (-)

## Sheet: Online Resource 13
Instrument	Online Resource 13 - Quality of clinimetric properties - Refer to pages 27-28 of the COSMIN manual
	Structural validity		Internal consistency		Reliability		Measurement error		Hypotheses testing		Responsiveness
	Decision	Reason	Decision	Reason	Decision	Reason	Decision	Reason	Decision	Reason	Decision	Reason
PNAP	+	RMSEA of 0.057 and SRMR of 0.074.	?	Cronbach's Alpha for entire instrument 0.89 on importance scale and 0.80 on satisfaction scale, and ranged from 0.65 to 0.91 for all domains of importance and satisfaction.	?	ICC or weighted Kappa not reported.	?	MIC not defined.	+	The result is in accordance with the hypothesis.	?	No hypothesis defined.
SPARC	?	Not all information for '+' reported.	?	Criteria for "At least low evidence for sufficient structural validity" not met.	?	ICC or weighted Kappa not reported.	?	MIC not defined.	?	No hypothesis defined.	?	No hypothesis defined.
NA-ACP	?	Not all information for '+' reported.	+	Cronach's Alpha ranged from 0.79 to 0.98 for each domain.	+	ICCs ranged from 0.67 to 0.93.	?	MIC not defined.	?	No hypothesis defined.	?	No hypothesis defined.
NA-ALCP	?	Not all information for '+' reported.	?	Cronbach's Alpha ranged from 0.71 to 0.95 for 6 of the 7 domains. Spiritual alpha = 0.57.	?	ICC or weighted Kappa not reported.	?	MIC not defined.	+	The result is in accordance with the hypothesis.	?	No hypothesis defined.
PNPC	?	Not all information for '+' reported.	?	Cronbach's Alpha for problem domains ranged from 0.67 to 0.89. Cronbach's Alpha for need for care domains ranged from 0.73 to 0.92.	?	ICC or weighted Kappa not reported.	?	MIC not defined.	+	The result is in accordance with the hypothesis.	?	No hypothesis defined.
PNPC-sv	?	Not all information for '+' reported.	?	Lowest Cronbach's Alpha for problem domains were 0.65 (physical symptoms) and 0.61 (social issues). Cronbach's Alpha for need for care domains were above 0.70.	?	ICC or weighted Kappa not reported.	?	MIC not defined.	+	The result is in accordance with the hypothesis.	?	No hypothesis defined.
SPEED	?	Not all information for '+' reported.	+	Cronbach's Alpha ranged from 0.716 to 0.991 for each domain.	?	ICC or weighted Kappa not reported.	?	MIC not defined.	?	No hypothesis defined.	?	No hypothesis defined.
3LNQ	?	Not all information for '+' reported.	?	Criteria for "At least low evidence for sufficient structural validity" not met.	?	ICC or weighted Kappa not reported.	?	MIC not defined.	?	No hypothesis defined.	?	No hypothesis defined.
Ndiok	?	Not all information for '+' reported.	?	Cronbach's alpha ranges from .60 to .91	?	ICC or weighted Kappa not reported.	?	MIC not defined.	?	No hypothesis defined.	?	No hypothesis defined.
PCNA-EAV	?	Not all information for '+' reported.	?	Cronbach's Alpha ranged from 0.74 to 0.91 for 8 of the 16 subscales. However, alpha for 5 of the 16 subscales ranged from 0.07 to 0.59.	?	ICC or weighted Kappa not reported.	?	MIC not defined.	+	The result is in accordance with the hypothesis.	?	No hypothesis defined.
CaNDI	?	Not all information for '+' reported.	?	Cronbach's Alpha 0.91 for entire instrument and ranged from 0.60 to 0.92 for each domain. Two of seven domains had alpha <0.70.	+	ICCs ≥ 0.99 for total and subscales scores.	?	MIC not defined.	+	The result is in accordance with the hypothesis.	?	No hypothesis defined.
CNAT	+	RMSEA of 0.037	+	Cronbach's Alpha ranged from 0.80 to 0.97 for each domain.	?	ICC or weighted Kappa not reported.	?	MIC not defined.	+	The result is in accordance with the hypothesis.	?	No hypothesis defined.
PNI	?	Not all information for '+' reported.	?	Cronbach's Alpha > 0.70 for 6 of the 7 domains.	?	ICC or weighted Kappa not reported.	?	MIC not defined.	?	No hypothesis defined.	?	No hypothesis defined.
eHNA	?	Not all information for '+' reported.	?	Cronbach's Alpha ranged from 0.199 to 0.784 for all domains.	?	ICC or weighted Kappa not reported.	?	MIC not defined.	?	No hypothesis defined.	?	No hypothesis defined.
SCNS-SF34	?	Not all information for '+' reported. CFA was conducted, but CFI, TLI, RMSEA, or SRMR not reported	+	Cronbach's Alpha ranged from 0.86 to 0.96 for all domains.	?	ICC or weighted Kappa not reported	?	MIC not defined.	+	The result is in accordance with the hypothesis.	?	No hypothesis defined.
SCNAT-IP	?	Not all information for '+' reported.	+	Cronbach's Alpha ranged from 0.70 to 0.89 for all domains.	?	ICC or weighted Kappa not reported.	?	MIC not defined.	+	The result is in accordance with the hypothesis.	?	No hypothesis defined.
SCNS-ST9	?	Not all information for '+' reported.	?	Criteria for "At least low evidence for sufficient structural validity" not met.	?	ICC or weighted Kappa not reported.	?	MIC not defined.	?	No hypothesis defined.	?	No hypothesis defined.
SCNS-LF59	?	Not all information for '+' reported.	+	Cronbach's Alpha ranged from 0.87 to 0.97 for all domains.	?	ICC or weighted Kappa not reported.	?	MIC not defined.	?	No hypothesis defined.	?	No hypothesis defined.
NEQ	+	RMSEA of 0.033 and CFI of 0.98.	?	Cronbach's Alpha ranged from 0.69 to 0.81 for all domains.	?	ICC or weighted Kappa not reported.	?	MIC not defined.	?	No hypothesis defined.	?	No hypothesis defined.
CNQ-sf	?	Not all information for '+' reported.	+	Cronbach's Alpha ranged from 0.77 to 0.94 for all domains.	?	ICC or weighted Kappa not reported.	?	MIC not defined.	+	The result is in accordance with the hypothesis.	?	No hypothesis defined.
CSS-25	+	SRMR of 0.042.	?	Cronach's Alpha ranged from 0.63 to 0.94 for all domains.	+	ICC of 0.91 for total scale and >0.78 for all subscales.	?	MIC not defined.	+	The result is in accordance with the hypothesis.	?	No hypothesis defined.
BCNAS-32	?	Not all information for '+' reported.	+	Cronbach's Alpha 0.97 or entire instrument and ranged from 0.93 to 0.96 for all domains.	?	ICC or weighted Kappa not reported.	?	MIC not defined.	+	The result is in accordance with the hypothesis.	?	No hypothesis defined.
PCNQ V2	?	Not all information for '+' reported.	+	Cronbach's Alpha ranged from 0.71 to 0.90 for all domains in part 1, and ranged from 0.80 to 0.92 for all domains in part 2.	+	ICCs range from 0.61 to 0.78 for part 1, and from 0.60 to 0.82 for part 2.	?	MIC not defined.	+	The result is in accordance with the hypothesis.	?	No hypothesis defined.
YYFcore03	+	CFI of 0.99 and RMSEA of 0	?	Cronbach's Alpha not reported.	+	ICC of 0.78.	?	MIC not defined.	?	No hypothesis defined.	?	No hypothesis defined.
Totals:
+	5		9		5		0		13		0
?	19		15		19		24		11		24
-	0		0		0		0		0		0
Key:
Sufficient (+)
Insufficient (-)
Indeterminate (?)
